# Supplementary material for: Effect of Dietary Enrichment with Flaxseed, Vitamin E and Selenium, and of Market Class on the Broiler Breast Meat—Part 2: Technological and Sensorial Traits
Source: Foods. 2022 Aug 25;11(17):2567. doi: 10.3390/foods11172567 (PMC9455164; doi:10.3390/foods11172567)
Supplement: Supplementary file 1 [file foods-11-02567-s001.zip]

Archive with 1 entries (1 files):
- foods-1876989-supplementary.pdf
